# Supplementary material for: Genome-wide analysis tracks the emergence of intraspecific polyploids in Phragmites australis
Source: NPJ Biodivers. 2024 Oct 1;3:29. doi: 10.1038/s44185-024-00060-8 (PMC11445247; doi:10.1038/s44185-024-00060-8)
Supplement: Supplementary file 1 — Supplementary Tables [file 44185_2024_60_MOESM1_ESM.xlsx]

## Sheet: Supplementary Table S1
Supplementary Table S1. The correspondence between the predicted chloroplast haplotype and the Phragmites lineages suggested by nuclear genome analyses.
Nuclear lineage	Chloroplast Haplotype	Geographic location	Reference
USnat	A-H, S, Z, AA	North America	Saltonstall., 2002
AU	P,U	Eastern and Southern China, Australia	Liu et al., 2020
CN	O	Northwest China	Liu et al., 2020
Med	I	Gulf Coast of North America, South America, Southern Pacific, Asia	Saltonstall., 2002
Usland	I ?	Gulf Coast of North America	Saltonstall., 2002
EU	M
Saltonstall, K., 2002. Cryptic invasion by a non-native genotype of the common reed, Phragmites australis, into North America. Proceedings of the National Academy of Sciences, 99(4), pp.2445-2449.
Liu, L.L., Yin, M.Q., Guo, X., Wang, J.W., Cai, Y.F., Wang, C., Yu, X.N., Du, N., Brix, H., Eller, F. and Lambertini, C., 2020. Cryptic lineages and potential introgression in a mixed‐ploidy species (Phragmites australis) across temperate China. Journal of Systematics and Evolution.

## Sheet: Supplementary Table S2
Supplementary Table S2. The introgression test f3 statistics for the hybrid lineages. If 𝑓3(Pop1;Pop2,Pop3) is negative, this suggests that Pop1 is admixed between a population related to Pop2 and one related to Pop3. The absolute value of Z- scores higher than 3 were considered statistically significant.
Pop1(Target)	Pop2 (Source 1)	Pop3 (Source 2)	Est	Se	Z	P
AU	CN	EU	0.0433282070853117	0.000941359113451392	46.0272880627389	0
AU	CN	Med	0.0513230335689983	0.00100986433792431	50.8217110374333	0
AU	CN	Usland	0.0408276037394742	0.000927006750183911	44.0424017747166	0
AU	CN	Usnat	0.0276674333463339	0.000828861360433509	33.3800496284003	2.67048701360997e-244
AU	EU	Med	0.073907209518256	0.00108107703194958	68.3644248596923	0
AU	EU	Usland	0.0603941163013545	0.0010778409880767	56.0324917770309	0
AU	EU	Usnat	0.0469938523225593	0.000966057461503291	48.6449866547604	0
AU	Med	Usland	0.0977806519872517	0.00117148481217464	83.4672809848391	0
AU	Med	Usnat	0.0413216177667204	0.00096033761261859	43.0282196841663	0
AU	Usland	Usnat	0.0680652912582569	0.00116668500297038	58.3407612894336	0
CN	EU	AU	0.0454755619001682	0.00106837796080405	42.5650505425474	0
CN	EU	Med	0.0680597378494259	0.00106893229094975	63.6707660771989	0
CN	EU	Usland	0.0650420744620486	0.00124005553635608	52.4509367162504	0
CN	EU	Usnat	0.0648019808763935	0.00129830301009042	49.9128326536656	0
CN	Med	AU	0.0374807354164816	0.000911549097843739	41.1176265822016	0
CN	Med	Usland	0.0944337836642591	0.00132745178304499	71.1391440882627	0
CN	Med	Usnat	0.0511349198368681	0.0010450577460804	48.9302337872288	0
CN	Usland	AU	0.0479761652460057	0.00103610548346468	46.3043251982182	0
CN	Usland	Usnat	0.0883740231579287	0.00143390392897512	61.6317602400979	0
CN	Usnat	AU	0.061136335639146	0.00116190896988123	52.6171474908189	0
EU	AU	CN	0.0902712995028946	0.00127848854862659	70.6078279698854	0
EU	Med	AU	0.0596922970699503	0.0011187912556151	53.3542756706049	0
EU	Med	CN	0.0676871235536369	0.00134697342068688	50.2512688922403	0
EU	Med	Usland	0.0970788327558474	0.00146681011858552	66.1836399447959	0
EU	Med	Usnat	0.0540200625141114	0.00112438360397957	48.0441571034267	0
EU	Usland	AU	0.0732053902868517	0.00125291907847692	58.4278678043931	0
EU	Usland	CN	0.0707047869410142	0.00142991634868739	49.4467994620235	0
EU	Usland	Usnat	0.0942768292225493	0.00145962468730923	64.5897743729899	0
EU	Usnat	AU	0.0866056542656469	0.00122135086249175	70.9097253912422	0
EU	Usnat	CN	0.0709448805266693	0.00125432307943342	56.5602927108025	0
Med	AU	CN	0.0974783120777045	0.00112870289281728	86.3631277088302	0
Med	AU	EU	0.0748941361284469	0.00101877898508065	73.5136248639028	0
Med	CN	EU	0.0668993096447603	0.0010675138060408	62.6683320311115	0
Med	Usland	AU	0.0510206936594512	0.000887936270971278	57.4598598203919	0
Med	Usland	CN	0.040525263829927	0.000895759666909907	45.2412240994581	0
Med	Usland	EU	0.0375076004425497	0.000881011681156256	42.5733293267168	0
Med	Usland	Usnat	0.0777643671509877	0.00119386374512007	65.1367188834157	0
Med	Usnat	AU	0.107479727879982	0.00132032132065225	81.4042204717913	0
Med	Usnat	CN	0.083824127657318	0.00121740767488264	68.8546075293954	0
Med	Usnat	EU	0.0805663706842858	0.00127712121122613	63.0843572059508	0
Usland	AU	CN	0.141391170713374	0.00153070240947636	92.3701235707487	0
Usland	AU	EU	0.121824658151494	0.00141439281570606	86.1321245404368	0
Usland	AU	Med	0.0844381224655963	0.00123213195479604	68.5300970703043	0
Usland	CN	EU	0.124325261497331	0.00150485549312151	82.6160797934451	0
Usland	CN	Med	0.0949335522951205	0.00126749376434379	74.8986345856068	0
Usland	EU	Med	0.0979512156824978	0.00117418438763798	83.4206422038526	0
Usland	Usnat	AU	0.114153483194591	0.0015885115187102	71.8619171784657	0
Usland	Usnat	CN	0.100993312801451	0.00150090571994555	67.2882456635018	0
Usland	Usnat	EU	0.100753219215796	0.00151957931412237	66.3033632265424	0
Usland	Usnat	Med	0.0576944489740599	0.00126876216795206	45.4730212102603	0
Usnat	AU	CN	0.168482521629954	0.00172962518081988	97.4098454961725	0
Usnat	AU	EU	0.149156102653728	0.00171131977970527	87.158521991382	0
Usnat	AU	Med	0.154828337209567	0.00166425415477825	93.0316663263472	0
Usnat	AU	Usland	0.128084663718031	0.00149693796645646	85.5644432756503	0
Usnat	CN	EU	0.164816876392706	0.00177550003090776	92.828427780111	0
Usnat	CN	Med	0.178483937432232	0.00187176924638751	95.3557377741425	0
Usnat	CN	Usland	0.141244834111171	0.00161273462733383	87.5809520780716	0
Usnat	EU	Med	0.181741694405264	0.00179220263630853	101.40688933457	0
Usnat	EU	Usland	0.141484927696826	0.00164462284403454	86.0287987668583	0
Usnat	Med	Usland	0.184543697938562	0.0017353820595921	106.341826526626	0

## Sheet: Supplementary Table S3
Supplementary Table S3. The introgression f4 statistics for the six major lineages estimated USing admixtools 2. For a phylogenetic pattern (Pop1, Pop2; Pop3, Pop4), a positive value indicates Pop1 and Pop3 shared more genetic drift with each other relative to Pop2 and Pop4. A negative value suggests b and c shares more genetic drift with eac hother relative to a and d. The absolute value of Z- s…
Pop1	Pop2	Pop3	Pop4	Est	Se	Z	P	Gene flow	Gene flow
AU	CN	Med	USland	-0.0104954298295242	0.000603088369011334	-17.4028059050943	7.8558759044108e-68	CN-Med	AU-USland
AU	CN	Med	EU	-0.00799482648368666	0.000647496608702019	-12.347287037863	5.03818995501781e-35	CN-Med	AU-EU
AU	CN	USland	EU	0.0025006033458375	0.000683610008429123	3.6579384663833	0.000254252065439965	AU-USland	CN-EU
CN	EU	Med	USland	-0.00301766338737729	0.000764049773976652	-3.94956387680249	7.82937157306562e-05	EU-Med	CN-USland
CN	EU	USnat	AU	-0.0193264189762253	0.000782357027792665	-24.7028125135563	9.97591799605444e-135	EU-USnat	CN-AU
Med	USland	AU	CN	-0.0104954298295242	0.000603088369011334	-17.4028059050943	7.8558759044108e-68	AU-USland	CN-Med
Med	USland	AU	EU	-0.0135130932169015	0.000730508606118754	-18.4981985204767	2.13491482891534e-76	AU-USland	EU-Med
Med	USland	AU	USnat	0.0267436734915364	0.000882295197950824	30.311480277406	8.09192906632481e-202	AU-Med	USland-USnat
Med	USland	CN	USnat	0.0372391033210606	0.00100025558607935	37.229587956639	2.26722838937715e-303	CN-Med	USland-USnat
Med	USland	EU	USnat	0.0402567667084379	0.000982230163376503	40.9850646105712	0	EU-Med	USland-USnat
Med	EU	AU	CN	-0.00799482648368666	0.000647496608702019	-12.347287037863	5.03818995501781e-35	AU-EU	CN-Med
Med	EU	AU	USnat	0.00567223455583881	0.000798142835448782	7.10679129588304	1.1877182771389e-12	AU-Med	EU-USnat
Med	EU	USnat	CN	-0.0136670610395255	0.000989184795540399	-13.8164891950842	2.02718165654569e-43	AU-EU	CN-Med
USland	EU	AU	CN	0.0025006033458375	0.000683610008429123	3.6579384663833	0.000254252065439965	AU-USland	CN-EU
USland	EU	AU	USnat	-0.0210714389356976	0.00101085098295207	-20.8452475103313	1.68335938708762e-96	AU-EU	USland-USnat
USland	EU	CN	AU	-0.0025006033458375	0.000683610008429126	-3.65793846638328	0.000254252065439985	CN-EU	AU-USland
USland	EU	CN	USnat	-0.0235720422815351	0.00123075117174221	-19.1525653785625	9.21342372438535e-82	CN-EU	USland-USnat
USland	EU	USnat	AU	0.0210714389356976	0.00101085098295207	20.8452475103313	1.68335938708637e-96	USland-USnat	AU-EU
USland	EU	USnat	CN	0.0235720422815351	0.0012307511717422	19.1525653785627	9.21342372435266e-82	USland-USnat	CN-EU
EU	USnat	Med	USland	0.0402567667084379	0.000982230163376503	40.9850646105712	0	EU-Med	USland-USnat
USnat	AU	CN	Med	-0.0136541844203865	0.000753703677953966	-18.1161175403213	2.37794564949573e-73	CN-AU	Med-USnat
USnat	AU	CN	USland	-0.040397857911923	0.00102694266478428	-39.3379876961378	0	CN-AU	USland-USnat
USnat	AU	Med	EU	-0.00567223455583881	0.000798142835448784	-7.10679129588302	1.18771827713904e-12	AU-Med	EU-USnat
USnat	AU	USland	Med	0.0267436734915364	0.000882295197950824	30.311480277406	8.09192906632306e-202	USland-USnat	AU-Med
USnat	AU	USland	EU	0.0210714389356976	0.00101085098295207	20.8452475103313	1.68335938708637e-96	USland-USnat	AU-EU
USnat	CN	Med	USland	-0.0372391033210606	0.00100025558607933	-37.2295879566398	2.26722838930273e-303	CN-USland	Med-USnat
USnat	CN	EU	Med	0.0136670610395255	0.000989184795540407	13.8164891950841	2.02718165654894e-43	EU-USnat	CN-Med
USnat	CN	EU	USland	-0.0235720422815351	0.00123075117174221	-19.1525653785625	9.21342372438535e-82	CN-EU	USland-USnat
Gene flow is not detected between USland and EU, Usland and CN

## Sheet: Supplementary Table S4
Table S4 Comparison of demographic models simulated by fastsimcoal.
Senarios	AIC	DeltaL	TDIV1 (generations)	TDIV2 (generations)	TDIV3 (generations)
1	5589959.533	15786	101128	99084	N.A.
2	5585419.819	14799	86929	88030	N.A.
3	5572602.065	12016	168092	166063	N.A.
4	5605059.317	19065	75161	73344	N.A.
5	8456118.681	26815	69189	63107	153047
*AIC is calculated by the formula -2*(MaxEstLhood/log10(exp(1)))+2k, DeltaL shows the likelihood difference between the estimated and observed parameters.
